# Supplementary material for: Analysis of a spatial gene expression database for sea anemone Nematostella vectensis during early development
Source: BMC Syst Biol. 2015 Sep 24;9:63. doi: 10.1186/s12918-015-0209-4 (PMC4581490; doi:10.1186/s12918-015-0209-4)
Supplement: Additional file 3: — Subsequent expression domains of genes from an expression database. Pairs of subsequently available expression domains (third and fourth columns) are ordered in a Microsoft Excel spreadsheet table by their initial and final stages of development (first and second columns, respectively). The percentages (sixth column) are the relative frequencies (from the gene counts in the fifth column) for each pair of expression domains. A change from cylindrical expression pattern symmetry to biradial or bilateral symmetry is indicated in the seventh column with “symmetry break”. Changes of expression over major regions are indicated in the eighth column (appeared = expression is observed only in the second stage, major change = expression moved to another major region, minor change = expression in the second stage is limited to the same major region(s) as in the first stage, none = no expression is observed in both stages, vanished = expression is observed only in the first stage). (XLSX 21 kb) [file 12918_2015_209_MOESM3_ESM.xlsx]

## Sheet: overview
development interval		expression change		gene count	percentage
initial stage	final stage	initial domain	final domain
blastula	early gastrula	all	all	35	100
		central domain	endoderm (presumptive)	21	60		static
		central ring	ectoderm (blastoporal)	6	17.1429		static
		external ring	ectoderm (blastoporal)	2	5.71429		static
		none	none	1	2.85714		none
		central domain	none	1	2.85714		vanished
		central domain + central ring	endoderm (presumptive)	1	2.85714		migrated
		central domain + central ring	ectoderm (oral)	1	2.85714		migrated
		central domain	endoderm (presumptive), ectoderm (tuft)	1	2.85714		migrated
		none	ectoderm (oral, one side)	1	2.85714	symmetry break	appeared
blastula	mid gastrula	all	all	3	100
		none	ectoderm (pharyngeal)	1	33.3333		appeared
		central domain	endoderm (presumptive)	1	33.3333		static
		none	ectoderm (wall, cells)	1	33.3333		appeared
blastula	late gastrula	all	all	1	100
		central ring	ectoderm (pharyngeal + oral)	1	100		static
blastula	early planula	all	all	2	100
		central ring	endoderm (mesentery + pharyngeal)	1	50		migrated
		central domain	ectoderm (oral)	1	50		migrated
blastula	planula	all	all	0	#DIV/0!
blastula	late planula	all	all	0	#DIV/0!
early gastrula	mid gastrula	all	all	16	100
		ectoderm (blastoporal)	ectoderm (blastoporal, one side)	1	6.25	symmetry break	static
		endoderm (presumptive)	ectoderm (blastoporal)	1	6.25		migrated
		vegetal hemisphere	vegetal pole	1	6.25		static
		ectoderm (blastoporal)	ectoderm (oral)	1	6.25		static
		none	none	1	6.25		none
		endoderm (presumptive)	ectoderm (pharyngeal)	1	6.25		migrated
		endoderm (presumptive)	endoderm (presumptive)	4	25		static
		ectoderm (wall, band)	ectoderm (wall, band)	1	6.25		static
		ectoderm (oral)	ectoderm (oral)	1	6.25		static
		vegetal pole	ectoderm (pharyngeal + tuft)	1	6.25		migrated
		ectoderm (cells)	ectoderm (cells)	1	6.25		static
		ectoderm (oral, one side)	ectoderm (oral, one side)	1	6.25		static
		ectoderm (blastoporal)	ectoderm (blastoporal)	1	6.25		static
early gastrula	late gastrula	all	all	13	100
		ectoderm (blastoporal)	ectoderm (oral + cells)	1	7.69231		migrated
		ectoderm (blastoporal)	endoderm (syphonoglyph), ectoderm (syphonoglyph)	1	7.69231	symmetry break	migrated
		ectoderm (blastoporal)	ectoderm (oral)	2	15.3846		static
		none	ectoderm (aboral)	1	7.69231		appeared
		vegetal pole	vegetal pole	1	7.69231		static
		vegetal hemisphere	vegetal hemisphere	1	7.69231		static
		endoderm (presumptive)	endoderm (wall, full)	1	7.69231		static
		endoderm (presumptive)	ectoderm (pharyngeal)	1	7.69231		migrated
		none	ectoderm (wall, cells)	1	7.69231		appeared
		endoderm (presumptive)	endoderm (syphonoglyph)	1	7.69231	symmetry break	static
		endoderm (presumptive)	endoderm	2	15.3846		static
early gastrula	early planula	all	all	2	100
		none	endoderm (wall, one side)	1	50	symmetry break	appeared
		ectoderm (blastoporal)	ectoderm (oral)	1	50		static
early gastrula	planula	all	all	6	100
		none	ectoderm (oral)	1	16.6667		appeared
		none	endoderm (pharyngeal, one side)	1	16.6667	symmetry break	appeared
		ectoderm (cells)	ectoderm (tentacle)	1	16.6667		migrated
		ectoderm (wall, band + oral)	ectoderm (base)	1	16.6667		migrated
		none	endoderm (wall, full + pharyngeal)	1	16.6667		appeared
		endoderm (presumptive), ectoderm (tuft)	endoderm (tuft), ectoderm (pharyngeal + oral + tuft)	1	16.6667		migrated
early gastrula	late planula	all	all	0	#DIV/0!
mid gastrula	late gastrula	all	all	13	100
		vegetal pole	vegetal pole	1	7.69231		static
		ectoderm (blastoporal)	ectoderm (pharyngeal)	1	7.69231		static
		ectoderm (oral)	ectoderm (pharyngeal + oral)	1	7.69231		static
		ectoderm (pharyngeal)	ectoderm (pharyngeal)	2	15.3846		static
		ectoderm (pharyngeal + oral, one side)	ectoderm (pharyngeal)	1	7.69231		static
		endoderm (presumptive)	endoderm (wall, full)	2	15.3846		static
		none	endoderm (wall, oral + pharyngeal)	1	7.69231		appeared
		endoderm (presumptive)	endoderm	1	7.69231		static
		ectoderm (oral)	ectoderm (oral)	1	7.69231		static
		ectoderm (oral, one side)	ectoderm (pharyngeal + oral, one side)	1	7.69231		static
		ectoderm (blastoporal)	ectoderm (pharyngeal + oral)	1	7.69231		static
mid gastrula	early planula	all	all	9	100
		none	endoderm (wall, biradial)	1	11.1111	symmetry break	appeared
		ectoderm (cells)	ectoderm (oral)	1	11.1111		migrated
		none	endoderm (pharyngeal)	2	22.2222		appeared
		none	endoderm (pharyngeal, biradial), ectoderm (pharyngeal, biradial)	1	11.1111	symmetry break	appeared
		endoderm (presumptive)	endoderm (tuft)	1	11.1111		static
		ectoderm (wall, band)	ectoderm (wall, band)	1	11.1111		static
		ectoderm (oral)	ectoderm (pharyngeal)	1	11.1111		static
		ectoderm (pharyngeal + tuft)	ectoderm (pharyngeal + tuft)	1	11.1111		static
mid gastrula	planula	all	all	5	100
		none	endoderm (pharyngeal)	1	20		appeared
		vegetal pole	ectoderm (tuft)	1	20		static
		none	ectoderm (oral)	1	20		appeared
		ectoderm (wall, cells)	ectoderm (wall, cells)	1	20		static
		none	ectoderm (pharyngeal + oral)	1	20		appeared
mid gastrula	late planula	all	all	3	100
		ectoderm (cells)	ectoderm (oral + tentacle)	1	33.3333		migrated
		none	endoderm (tuft)	1	33.3333		appeared
		ectoderm (cells)	endoderm (cells), ectoderm (cells)	1	33.3333		migrated
late gastrula	early planula	all	all	11	100
		vegetal pole	ectoderm (tuft)	1	9.09091		static
		none	endoderm (wall, one side)	1	9.09091	symmetry break	appeared
		endoderm (syphonoglyph), ectoderm (syphonoglyph)	endoderm (syphonoglyph)	1	9.09091		migrated
		ectoderm (aboral)	ectoderm (aboral + tuft)	1	9.09091		static
		ectoderm (pharyngeal)	ectoderm (pharyngeal + oral + tuft)	1	9.09091		migrated
		ectoderm (pharyngeal + oral)	ectoderm (pharyngeal + oral)	2	18.1818		static
		vegetal hemisphere	ectoderm (tuft)	1	9.09091		static
		ectoderm (wall, cells)	ectoderm (wall, cells)	1	9.09091		static
		ectoderm (pharyngeal + oral, one side)	ectoderm (oral, one side)	1	9.09091		static
		ectoderm (pharyngeal + oral)	ectoderm (oral)	1	9.09091		static
late gastrula	planula	all	all	11	100
		none	endoderm (wall, one side)	1	9.09091	symmetry break	appeared
		none	endoderm (wall, oral)	1	9.09091		appeared
		vegetal pole	ectoderm (tuft)	1	9.09091		static
		endoderm (wall, full)	endoderm (wall, full)	1	9.09091		static
		ectoderm (pharyngeal)	ectoderm (mesentery + pharyngeal)	1	9.09091		static
		ectoderm (pharyngeal)	ectoderm (pharyngeal)	1	9.09091		static
		endoderm (wall, full)	endoderm (tuft + tentacle), ectoderm (tentacle)	1	9.09091		migrated
		endoderm (wall, full)	endoderm (tuft)	1	9.09091		static
		endoderm (wall, oral + pharyngeal)	endoderm (wall, full + pharyngeal)	1	9.09091		static
		endoderm (syphonoglyph)	endoderm (wall, full + mesentery)	1	9.09091		static
		ectoderm (oral)	endoderm (wall, full)	1	9.09091		migrated
late gastrula	late planula	all	all	0	#DIV/0!
early planula	planula	all	all	18	100
		ectoderm (tuft)	ectoderm (tuft)	2	11.1111		static
		endoderm (wall, one side)	endoderm (wall, one side)	2	11.1111		static
		endoderm (syphonoglyph)	endoderm (syphonoglyph)	1	5.55556		static
		ectoderm (pharyngeal + oral)	ectoderm (oral)	1	5.55556		static
		endoderm (wall, biradial)	endoderm (wall, biradial)	1	5.55556		static
		ectoderm (cells)	ectoderm (cells)	1	5.55556		static
		endoderm (pharyngeal)	endoderm (pharyngeal)	2	11.1111		static
		endoderm (pharyngeal, biradial), ectoderm (pharyngeal, biradial)	endoderm (pharyngeal, octoradial?), ectoderm (pharyngeal, octoradial?)	1	5.55556		static
		ectoderm (oral)	ectoderm (oral)	2	11.1111		static
		ectoderm (wall, cells)	ectoderm (wall, cells)	1	5.55556		static
		ectoderm (pharyngeal)	ectoderm (pharyngeal)	1	5.55556		static
		ectoderm (pharyngeal + tuft)	ectoderm (pharyngeal + tuft)	1	5.55556		static
		endoderm (mesentery + pharyngeal)	endoderm (mesentery + pharyngeal)	1	5.55556		static
		ectoderm (oral, one side)	none	1	5.55556		vanished
early planula	late planula	all	all	3	100
		ectoderm (oral)	ectoderm (oral)	1	33.3333		static
		endoderm (tuft)	endoderm (tuft + oral + pharyngeal), ectoderm (oral + tuft)	1	33.3333		migrated
		ectoderm (wall, band)	ectoderm (wall, cells)	1	33.3333		static
planula	late planula	all	all	18	100
		ectoderm (tuft)	ectoderm (tuft)	1	5.55556		static
		endoderm (pharyngeal)	endoderm (pharyngeal)	1	5.55556		static
		endoderm (wall, one side)	endoderm (wall, one side)	2	11.1111		static
		endoderm (wall, oral)	endoderm (pharyngeal)	1	5.55556		static
		ectoderm (oral)	ectoderm (oral)	2	11.1111		static
		ectoderm (tuft)	ectoderm (base + tuft)	1	5.55556		migrated
		endoderm (wall, biradial)	endoderm (wall, biradial)	1	5.55556		static
		ectoderm (wall, cells)	ectoderm (wall, cells)	1	5.55556		static
		endoderm (pharyngeal)	endoderm (mesentery + pharyngeal)	1	5.55556		static
		endoderm (pharyngeal, one side)	endoderm (pharyngeal, one side)	1	5.55556		static
		endoderm (tuft + tentacle), ectoderm (tentacle)	endoderm (tuft + tentacle), ectoderm (tentacle)	1	5.55556		static
		endoderm (tuft)	endoderm (tuft + oral)	1	5.55556		static
		ectoderm (wall, cells)	endoderm (wall, cells), ectoderm (wall, cells)	1	5.55556		migrated
		ectoderm (pharyngeal)	ectoderm (pharyngeal)	1	5.55556		static
		endoderm (tuft), ectoderm (pharyngeal + oral + tuft)	endoderm (tuft), ectoderm (oral + tuft)	1	5.55556		static
		endoderm (mesentery + pharyngeal)	endoderm (mesentery + pharyngeal)	1	5.55556		static

## Sheet: endoderm
(static:migrated:vanished) counts for central domain/endoderm
	initial stage	blastula	early gastrula	mid gastrula	late gastrula	early planula	planula
final stage
early gastrula		(21:1:1)
mid gastrula		(1:0:0)	(4:2:0)
late gastrula		(0:0:0)	(4:1:0)	(3:0:0)
early planula		(0:1:0)	(0:0:0)	(1:0:0)	(0:0:0)
planula		(0:0:0)	(0:0:0)	(0:0:0)	(4:1:0)	(7:0:0)
late planula		(0:0:0)	(0:0:0)	(0:0:0)	(0:0:0)	(0:1:0)	(9:0:0)
sum of counts for subsequent stages
initial stage	final stage	possible counts	percentages
blastula	early gastrula	(22:2:1)	(88:8:4)
early gastrula	mid gastrula	(9:4:0)	(69:31:0)
mid gastrula	late gastrula	(8:2:0)	(80:20:0)
late gastrula	early planula	(5:2:0)	(71:29:0)
early planula	planula	(11:2:0)	(85:15:0)
planula	late planula	(9:1:0)	(90:10:0)

## Sheet: oral
(static:migrated:vanished) counts for central ring/external ring/oral ectoderm
	initial stage	blastula	early gastrula	mid gastrula	late gastrula	early planula	planula
final stage
early gastrula		(8:0:0)
mid gastrula		(0:0:0)	(5:0:0)
late gastrula		(1:0:0)	(2:2:0)	(8:0:0)
early planula		(0:1:0)	(1:0:0)	(1:0:0)	(4:1:0)
planula		(0:0:0)	(0:0:0)	(0:0:0)	(2:1:0)	(4:0:1)
late planula		(0:0:0)	(0:0:0)	(0:0:0)	(0:0:0)	(1:0:0)	(3:0:0)
sum of counts for subsequent stages
initial stage	final stage	possible counts	percentages
blastula	early gastrula	(9:1:0)	(90:10:0)
early gastrula	mid gastrula	(9:3:0)	(75:25:0)
mid gastrula	late gastrula	(13:3:0)	(81:19:0)
late gastrula	early planula	(8:3:0)	(73:27:0)
early planula	planula	(7:1:1)	(78:11:11)
planula	late planula	(4:0:0)	(100:0:0)

## Sheet: aboral
(static:migrated:vanished) counts for vegetal pole/aboral ectoderm
	initial stage	blastula	early gastrula	mid gastrula	late gastrula	early planula	planula
final stage
early gastrula		(0:0:0)
mid gastrula		(0:0:0)	(2:1:0)
late gastrula		(0:0:0)	(2:0:0)	(1:0:0)
early planula		(0:0:0)	(0:0:0)	(1:0:0)	(3:0:0)
planula		(0:0:0)	(0:1:0)	(1:0:0)	(1:0:0)	(2:0:0)
late planula		(0:0:0)	(0:0:0)	(0:0:0)	(0:0:0)	(1:0:0)	(1:1:0)
sum of counts for subsequent stages
initial stage	final stage	possible counts	percentages
blastula	early gastrula	(0:0:0)	(0:0:0)
early gastrula	mid gastrula	(4:2:0)	(67:33:0)
mid gastrula	late gastrula	(5:1:0)	(83:17:0)
late gastrula	early planula	(7:3:0)	(70:30:0)
early planula	planula	(6:1:0)	(86:14:0)
planula	late planula	(2:1:0)	(67:33:0)

## Sheet: none
(static:appeared) counts for none
	initial stage	blastula	early gastrula	mid gastrula	late gastrula	early planula	planula
final stage
early gastrula		(1:1)
mid gastrula		(0:2)	(1:0)
late gastrula		(0:0)	(0:2)	(0:1)
early planula		(0:0)	(0:1)	(0:4)	(0:1)
planula		(0:0)	(0:3)	(0:3)	(0:2)	(0:0)
late planula		(0:0)	(0:0)	(0:1)	(0:0)	(0:0)	(0:0)
sum of counts for subsequent stages
initial stage	final stage	possible counts	percentages
blastula	early gastrula	(1:3)	(25:75)
early gastrula	mid gastrula	(1:8)	(11:89)
mid gastrula	late gastrula	(0:15)	(0:100)
late gastrula	early planula	(0:15)	(0:100)
early planula	planula	(0:9)	(0:100)
planula	late planula	(0:1)	(0:100)

## Sheet: total
(static:migrated:appeared:vanished:none) for all genes
	initial stage	blastula	early gastrula	mid gastrula	late gastrula	early planula	planula
final stage
early gastrula		(29:3:1:1:1)
mid gastrula		(1:0:2:0:0)	(12:3:0:0:1)
late gastrula		(1:0:0:0:0)	(8:3:2:0:0)	(12:0:1:0:0)
early planula		(0:2:0:0:0)	(1:0:1:0:0)	(4:1:4:0:0)	(8:2:1:0:0)
planula		(0:0:0:0:0)	(0:3:3:0:0)	(2:0:3:0:0)	(7:2:2:0:0)	(17:0:0:1:0)
late planula		(0:0:0:0:0)	(0:0:0:0:0)	(0:2:1:0:0)	(0:0:0:0:0)	(2:1:0:0:0)	(16:2:0:0:0)
sum of counts for subsequent stages
initial stage	final stage	possible counts	percentages
blastula	early gastrula	(31:5:3:1:1)	(76:12:7:2:2)
early gastrula	mid gastrula	(23:11:8:0:1)	(53:26:19:0:2)
mid gastrula	late gastrula	(28:11:15:0:0)	(52:20:28:0:0)
late gastrula	early planula	(22:12:15:0:0)	(45:24:31:0:0)
early planula	planula	(28:8:9:1:0)	(61:17:20:2:0)
planula	late planula	(18:5:1:0:0)	(75:21:4:0:0)
